# Supplementary material for: An Efficient and Universal Protoplast Isolation Protocol Suitable for Transient Gene Expression Analysis and Single-Cell RNA Sequencing
Source: Int J Mol Sci. 2022 Mar 22;23(7):3419. doi: 10.3390/ijms23073419 (PMC8998730; doi:10.3390/ijms23073419)
Supplement: Supplementary file 1 [file ijms-23-03419-s001.zip]

Archive with 2 entries (2 files):
- Wang-Supplemental Figures and Tables 2022-03-20.pdf
- Wang-Supplemental Method 2022-03-20.pdf
